# Supplementary material for: Spatiotemporal Variation in Marine Mammal Antipredator Behaviors Resulting From a Predation Pinch Point
Source: Ecol Evol. 2026 Feb 2;16(2):e72841. doi: 10.1002/ece3.72841 (PMC12862279; doi:10.1002/ece3.72841)
Supplement: Supplementary file 2 — Table S1: ece372841‐sup‐0002‐TableS1.xlsx. [file ECE3-16-e72841-s002.xlsx]

## Sheet: Sheet1
													Per individual
		All dives			Benthic dives			% Benthic dives					# Dives		# Benthic dives		Hour departure		Hour arrival
Year	# Seals	Total	W/o location		Total	Proportion		Shark area	Orca area	Total	Overlap		Mean ±	SD	Mean ±	SD	Mean ±	SD	Mean ±	SD
2004	11	113184	0		2449	0.0216373		0.683	1	1	0.683		10289.5	3507	223	401	23.5	1.9	23.1	1.4
2005	27	211207	0		5643	0.0267179		0.624	1	1	0.624		7822.5	3713.6	209	389	2.9	1.4	3.4	1.8
2006	23	169033	0		3165	0.0187242		0.684	0.985	0.985	0.684		7349.3	3671.7	138	220	6.2	1.7	20.3	2.3
2007	24	190073	0		4506	0.0237067		0.846	0.997	0.997	0.846		7919.7	4083.2	188	337	2.4	1.7	14.7	2.2
2008	31	211440	0		2205	0.0104285		1	1	1	1		6820.6	3379.4	71	56	22.7	2.4	16.3	2
2009	22	134705	0		2469	0.0183289		0.929	1	1	0.929		6123	2987.3	112	89	23.6	1.9	1.5	1.7
2010	28	183499	0		2530	0.0137875		0.933	1	1	0.933		6554	3262	90	44	3.6	1.7	19	1.7
2011	30	227658	0		3033	0.0133226		0.789	0.962	0.962	0.789		7587	3843	101	111	7.8	1.7	16.5	1.8
2012	25	196617	6		3254	0.0165499		0.76	0.999	0.999	0.76		7865	4234	130	167	3.5	1.3	22.7	2.3
2013	23	173870	0		3354	0.0192903		0.82	1	1	0.82		7560	3866	146	143	19.4	1.8	11.9	1.8
2014	20	119525	0		4476	0.0374482		0.836	0.957	0.957	0.836		5976	3056	224	222	0.9	1.7	0.8	1.7
2015	27	196841	2		3352	0.017029		0.996	1	1	0.996		7290	3891	124	74	1.9	1.2	1.9	1.8
2016	22	169603	0		2771	0.0163382		0.799	0.946	0.946	0.799		7709	4097	126	85	5.7	1.3	19.4	1.9
2017	11	79747	0		1432	0.0179568		0.702	1	1	0.702		7250	3559	130	133	10.7	1.8	7.7	1.2
2018	13	114452	0		1809	0.0158058		0.941	0.955	0.955	0.941		8804	3461	139	70	11.4	1.7	16.7	2.1
2019	9	65638	0		728	0.0110911		1	1	1	1		7293	3899	81	68	22.4	1.6	10.1	1.2
2020	7	67129	0		525	0.00782076		0.987	0.987	0.987	0.987		9590	3539	75	38	22.8	1.9	23	2.2
Supplemental Materials Table 1: Combined group- and individual-level summary of dive characteristics by year in adult female northern elephant seals (n = 353).
